# Supplementary material for: Exosomal Plasminogen Activator Inhibitor-1 Induces Ionizing Radiation-Adaptive Glioblastoma Cachexia
Source: Cells. 2022 Oct 1;11(19):3102. doi: 10.3390/cells11193102 (PMC9564109; doi:10.3390/cells11193102)
Supplement: Supplementary file 1 [file cells-11-03102-s001.zip]

Archive with 1 entries (1 files):
- cells-1843109-supplementary.pdf
